# Supplementary material for: METTL3-Regulated lncRNA SNHG7 Drives MNNG-Induced Epithelial–Mesenchymal Transition in Gastric Precancerous Lesions
Source: Toxics. 2024 Aug 6;12(8):573. doi: 10.3390/toxics12080573 (PMC11360688; doi:10.3390/toxics12080573)
Supplement: Supplementary file 1 [file toxics-12-00573-s001.zip]

Archive with 1 entries (1 files):
- toxics-3071951-supplementary.pdf
